# Supplementary material for: A Comprehensive Review of the Coffee Leaf Miner Leucoptera coffeella (Lepidoptera: Lyonetiidae)—A Major Pest for the Coffee Crop in Brazil and Others Neotropical Countries
Source: Insects. 2021 Dec 17;12(12):1130. doi: 10.3390/insects12121130 (PMC8707027; doi:10.3390/insects12121130)
Supplement: Supplementary file 1 [file insects-12-01130-s001.zip]

Archive with 1 entries (1 files):
- insects-1361095-supplementary.xlsx
