# Supplementary material for: A Comprehensive Review of the Coffee Leaf Miner Leucoptera coffeella (Lepidoptera: Lyonetiidae)—A Major Pest for the Coffee Crop in Brazil and Others Neotropical Countries
Source: Insects. 2021 Dec 17;12(12):1130. doi: 10.3390/insects12121130 (PMC8707027; doi:10.3390/insects12121130)
Supplement: Supplementary file 1 [file insects-12-01130-s001.zip › insects-1361095-supplementary.xlsx]

## Sheet: Supplementary Table 1
Comercial Name	Chemical Group	Register Owner	Formulation	Class
				Tox.	Amb.
Aptika	15 - Lufenuron + 1 - Profenofos	Syngenta Proteção de Cultivos Ltda. – São Paulo	EC - Emulsifiable Concentrate	4	II
Curyom 550 EC	15 - Lufenuron + 1 - Profenofos	Syngenta Proteção de Cultivos Ltda. – São Paulo	EC - Emulsifiable Concentrate	4	II
Abadin 72 EC	6 - Abamectin	Cropchem Ltda - Porto Alegre	EC - Emulsifiable Concentrate	3	II
Abamectin 72 EC Nortox	6 - Abamectin	Nortox S.A. - Arapongas	EC - Emulsifiable Concentrate	3	II
Abamectin Nortox 400 WG	6 - Abamectin	Nortox S.A. - Arapongas	WG - Water dispersible Granule	2	II
Abamectin Nortox	6 - Abamectin	Nortox S.A. - Arapongas	EC - Emulsifiable Concentrate	5	III
Abamectin Prentiss	6 - Abamectin	Prentiss Química Ltda. - Campo Largo/PR	EC - Emulsifiable Concentrate	3	III
Abamex Maxx	6 - Abamectin	Cropchem Ltda - Porto Alegre	EC - Emulsifiable Concentrate	3	II
Abamex	6 - Abamectin	Sumitomo Chemical Brasil Indústria Química S.A. - Maracanaú/CE	EC - Emulsifiable Concentrate	4	III
Acaramik	6 - Abamectin	Rotam do Brasil Agroquímica e Produtos Agrícolas Ltda.	EC - Emulsifiable Concentrate	4	III
Actara 250 WG	4 - Imidacloprid	Syngenta Proteção de Cultivos Ltda. – São Paulo	WG - Water dispersible Granule	5	III
Ajanta Super	3 - Cypermethrin + 1 - Profenofos	Coromandel Brasil Ltda.	EC - Emulsifiable Concentrate	4	II
Akito	3 - Beta-Cypermethrin	UPL do Brasil Indústria e Comércio de Insumos Agropecuários S.A. - Matriz Ituverava	EC - Emulsifiable Concentrate	4	II
Altacor BR	28 - Cyantraniprole	FMC Química do Brasil Ltda. - Campinas	WG - Water dispersible Granule	-	II
Altacor	28 - Cyantraniprole	FMC Química do Brasil Ltda. - Campinas	WG - Water dispersible Granule	-	II
Antrimo	15 - Teflubenzuron	Basf S.A. – São Paulo	SC - Suspension Concentrate ( = flowable concentrate)	-	II
Azamax	Azadirachtin	UPL do Brasil Indústria e Comércio de Insumos Agropecuários S.A. - Matriz Ituverava	EC - Emulsifiable Concentrate	5	IV
Bamako 700 WG	4 - Imidacloprid	Rotam do Brasil Agroquímica e Produtos Agrícolas Ltda.	WG - Water dispersible Granule	4	III
Benevia	28 - Cyantraniprole	FMC Química do Brasil Ltda. - Campinas	OD - Oil Dispersion	-	III
Blade	7 - Pyriproxyfen	Tradecorp do Brasil Comércio de insumos Agrícolas Ltda	EC - Emulsifiable Concentrate	5	II
Bold	4 - Acetamiprid + 3 - Fenpropathrin	Iharabras S.A. Indústria Químicas - Sorocaba	EW - Emulsion, Oil in Water	3	I
Boreal	6 - Abamectin	Tradecorp do Brasil Comércio de insumos Agrícolas Ltda	EC - Emulsifiable Concentrate	3	II
Bucanero	3 - Lambda-Cyhalothrin	Adama Brasil S.A. - Londrina	CS - Capsule Suspension	5	II
Bulldock 125 SC	3 - Beta-Cypermethrin	Bayer S.A. - São Paulo/ SP	SC - Suspension Concentrate ( = flowable concentrate)	4	II
Capataz	1 - Chlorpyrifos	Ouro Fino Química S.A. - Uberaba	EC - Emulsifiable Concentrate	3	I
Cartap BR 500	14 - Cartap hydrochloride	Sumitomo Chemical do Brasil Representações Ltda. - São Paulo	SP - Water Soluble Powder	4	II
Cartarys	14 - Cartap hydrochloride	UPL do Brasil Indústria e Comércio de Insumos Agropecuários S.A. - Matriz Ituverava	SP - Water Soluble Powder	3	III
Catcher 480 EC	1 - Chlorpyrifos	FMC Química do Brasil Ltda. - Campinas	EC - Emulsifiable Concentrate	3	II
Ciclone 48 EC	1 - Chlorpyrifos	Tradecorp do Brasil Comércio de insumos Agrícolas Ltda	EC - Emulsifiable Concentrate	4	II
Cipermetrina 200 EC	3 - Cypermethrin	UPL do Brasil Indústria e Comércio de Insumos Agropecuários S.A. - Matriz Ituverava	EC - Emulsifiable Concentrate	4	II
Cipermetrina 250 EC CCAB	3 - Cypermethrin	CCAB Agro S.A. – São Paulo	EC - Emulsifiable Concentrate	4	II
Cipermetrina Nortox 250 EC	3 - Cypermethrin	Nortox S.A. - Arapongas	EC - Emulsifiable Concentrate	4	II
Cipertrin	3 - Cypermethrin	Prentiss Química Ltda. - Campo Largo/PR	EC - Emulsifiable Concentrate	2	I
Clorpiri 480 EC	1 - Chlorpyrifos	Sharda do Brasil Comércio de Produtos Químicos e Agroquímicos LTDA	SL - Soluble concentrate	3	II
Clorpirifós 48 EC Gharda	1 - Chlorpyrifos	BIORISK- Assessoria e Comércio de Produtos Agrícolas Ltda.	EC - Emulsifiable Concentrate	4	II
Clorpirifós Fersol 480 EC	1 - Chlorpyrifos	Ameribrás Indústria e Comércio Ltda.	EC - Emulsifiable Concentrate	3	II
Clorpirifós Nortox EC	1 - Chlorpyrifos	Nortox S.A. - Arapongas	EC - Emulsifiable Concentrate	4	II
Clorpirifos Sabero 480 EC	1 - Chlorpyrifos	Sabero Organics América S.A.	EC - Emulsifiable Concentrate	2	II
Commanche 200 EC	3 - Cypermethrin	FMC Química do Brasil Ltda. - Campinas	EC - Emulsifiable Concentrate	5	III
Cordial 100	7 - Pyriproxyfen	Sumitomo Chemical do Brasil Representações Ltda. - São Paulo	EC - Emulsifiable Concentrate	5	II
Cougar	7 - Pyriproxyfen	ALTA - America Latina Tecnologia Agrícola Ltda.- Curitiba	EC - Emulsifiable Concentrate	5	II
Counter 150 G	1 - Terbufos	AMVAC do Brasil Importação e Comércio de Insumos Agrícolas Ltda	GR - Granule	2	II
Curinga	1 - Chlorpyrifos	Adama Brasil S.A. - Londrina	EC - Emulsifiable Concentrate	3	II
Cypermethrin 200 EC	3 - Cypermethrin	FMC Química do Brasil Ltda. - Campinas	EC - Emulsifiable Concentrate	4	III
Cyptrin 250 CE	3 - Cypermethrin	Sumitomo Chemical Brasil Indústria Química S.A. - Maracanaú/CE	EC - Emulsifiable Concentrate	4	I
Cyptrin Prime	3 - Cypermethrin	Tagros Brasil Comércio de Produtos Químicos Ltda.	EC - Emulsifiable Concentrate	4	II
Danimen 300 EC	3 - Fenpropathrin	Sumitomo Chemical do Brasil Representações Ltda. - São Paulo	EC - Emulsifiable Concentrate	4	II
Davos	3 - Lambda-Cyhalothrin	Tradecorp do Brasil Comércio de insumos Agrícolas Ltda	CS - Capsule Suspension	3	II
Decis 25 EC	3 - Deltamethrin	Bayer S.A. - São Paulo/ SP	EC - Emulsifiable Concentrate	4	I
Devamectin 18 EC	6 - Abamectin	Ferbru Participações S.A.	EC - Emulsifiable Concentrate	I	II
Dimilin 80 WG	15 - Diflubenzuron	UPL do Brasil Indústria e Comércio de Insumos Agropecuários S.A. - Matriz Ituverava	WG - Water dispersible Granule	5	III
Durivo	28 - Chlorantraniliprole + 4 - Thiamethoxam	Syngenta Proteção de Cultivos Ltda. – São Paulo	SC - Suspension Concentrate ( = flowable concentrate)	5	II
Epimec	6 - Abamectin	Syngenta Proteção de Cultivos Ltda. – São Paulo	EC - Emulsifiable Concentrate	4	II
Epingle 100	7 - Pyriproxyfen	Sumitomo Chemical do Brasil Representações Ltda. - São Paulo	EC - Emulsifiable Concentrate	5	II
Fastac 100	3 - Alpha-Cypermethrin	Basf S.A. – São Paulo	EC - Emulsifiable Concentrate	4	II
Fentrol	3 - Gamma-Cyhalothrin	FMC Química do Brasil Ltda. - Campinas	CS - Capsule Suspension	4	II
Fidele	18 - Methoxyfenozide + 5 - Spinetoram	Dow Agrosciences Industrial Ltda. - Barueri (Alphaville)	SC - Suspension Concentrate ( = flowable concentrate)	5	II
Fury 180 EW	3 - Zeta-Cypermethrin	FMC Química do Brasil Ltda. - Campinas	XX - Others	3	II
Fury 400 EC	3 - Zeta-Cypermethrin	FMC Química do Brasil Ltda. - Campinas	EC - Emulsifiable Concentrate	3	I
Gallaxy 100 EC	15 - Novaluron	Adama Brasil S.A. - Londrina	EC - Emulsifiable Concentrate	5	II
GeneralBR	1 - Chlorpyrifos	Ouro Fino Química S.A. - Uberaba	EC - Emulsifiable Concentrate	3	II
Granary	4 - Imidacloprid	Albaugh Agro Brasil Ltda.- São Paulo	WG - Water dispersible Granule	4	III
Grimectin	6 - Abamectin	Rotam do Brasil Agroquímica e Produtos Agrícolas Ltda.	EC - Emulsifiable Concentrate	4	III
Hangar	15 - Novaluron	Iharabras S.A. Indústria Químicas - Sorocaba	SC - Suspension Concentrate ( = flowable concentrate)	5	II
Imaxi 700 WG	4 - Imidacloprid	Rotam do Brasil Agroquímica e Produtos Agrícolas Ltda.	WG - Water dispersible Granule	4	III
Imidacloprid Nortox	4 - Imidacloprid	Nortox S.A. - Arapongas	SC - Suspension Concentrate ( = flowable concentrate)	5	III
Jambtrin 120 EC	3 - Lambda-Cyhalothrin	Rotam do Brasil Agroquímica e Produtos Agrícolas Ltda.	EC - Emulsifiable Concentrate	2	I
Judoka	3 - Lambda-Cyhalothrin	Tecnomyl Brasil Distribuidora de Produtos Agrícolas Ltda - Foz do Iguaçu	EC - Emulsifiable Concentrate	3	II
Kaiso 250 CS	3 - Lambda-Cyhalothrin	Sumitomo Chemical Brasil Indústria Química S.A. - Maracanaú/CE	CG - Encapsulated Granules	3	II
Kaiso Sorbie BR	3 - Lambda-Cyhalothrin	Sumitomo Chemical Brasil Indústria Química S.A. - Maracanaú/CE	EG - Emulsifiable Granule	2	I
Kaiso Sorbie	3 - Lambda-Cyhalothrin	Sumitomo Chemical Brasil Indústria Química S.A. - Maracanaú/CE	EG - Emulsifiable Granule	2	I
Kalontra	15 - Teflubenzuron	Basf S.A. – São Paulo	SC - Suspension Concentrate ( = flowable concentrate)	-	II
Karate Zeon 50 CS	3 - Lambda-Cyhalothrin	Syngenta Proteção de Cultivos Ltda. – São Paulo	CS - Capsule Suspension	4	II
Keshet 25 EC	3 - Deltamethrin	Adama Brasil S.A. - Londrina	EC - Emulsifiable Concentrate	4	II
Klorpan 480 EC	1 - Chlorpyrifos	Sumitomo Chemical Brasil Indústria Química S.A. - Maracanaú/CE	EC - Emulsifiable Concentrate	3	II
Kraft 36 EC	6 - Abamectin	FMC Química do Brasil Ltda. - Campinas	EC - Emulsifiable Concentrate	3	II
Kraton 100 EC	15 - Lufenuron	Cropchem Ltda - Porto Alegre	EC - Emulsifiable Concentrate	5	III
Lambda Cialotrina CCAB 50 EC	3 - Lambda-Cyhalothrin	CCAB Agro S.A. – São Paulo	EC - Emulsifiable Concentrate	3	II
Lambda-Cialotrina 50 CS	3 - Lambda-Cyhalothrin	Oxon Brasil Defensivos Agrícolas Ltda.	CS - Capsule Suspension	4	II
Lecar	3 - Lambda-Cyhalothrin	Syngenta Proteção de Cultivos Ltda. – São Paulo	CS - Capsule Suspension	4	II
Lorsban 480 BR	1 - Chlorpyrifos	Dow Agrosciences Industrial Ltda. - Barueri (Alphaville)	EC - Emulsifiable Concentrate	3	II
Lufenuron Nortox 100 EC	15 - Lufenuron	Nortox S.A. - Arapongas	EC - Emulsifiable Concentrate	5	III
Mantis 400 WG	6 - Abamectin	Cropchem Ltda - Porto Alegre	WG - Water dispersible Granule	2	II
Matrine	Quinolizidine Alkaloids (Seed Extract)	Dinagro Agropecuária Ltda.	SL - Soluble concentrate	5	IV
Meothrin 300	3 - Fenpropathrin	Sumitomo Chemical do Brasil Representações Ltda. - São Paulo	EC - Emulsifiable Concentrate	3	II
Mirza 480 SC	15 - Triflumuron	Rotam do Brasil Agroquímica e Produtos Agrícolas Ltda.	SC - Suspension Concentrate ( = flowable concentrate)	5	III
Mustang 350 EC	3 - Zeta-Cypermethrin	FMC Química do Brasil Ltda. - Campinas	EC - Emulsifiable Concentrate	3	I
Natera	Cyproconazole + 4 - Thiamethoxam	Syngenta Proteção de Cultivos Ltda. – São Paulo	WG - Water dispersible Granule	5	II
Nexide	3 - Gamma-Cyhalothrin	FMC Química do Brasil Ltda. - Campinas	SC - Suspension Concentrate ( = flowable concentrate)	4	II
Nomolt 150	15 - Teflubenzuron	Basf S.A. – São Paulo	SC - Suspension Concentrate ( = flowable concentrate)	-	II
Nufos 480 EC	1 - Chlorpyrifos	FMC Química do Brasil Ltda. - Campinas	EC - Emulsifiable Concentrate	3	II
Pausato	6 - Abamectin	Sinon do Brasil Ltda. - Porto Alegre /RS.	EC - Emulsifiable Concentrate	4	III
Permetrina CCAB 384 EC	3 - Permethrin	CCAB Agro S.A. – São Paulo	EC - Emulsifiable Concentrate	I	II
Pertag 384 EC	3 - Permethrin	Tagros Brasil Comércio de Produtos Químicos Ltda.	EC - Emulsifiable Concentrate	4	II
Piriproxifem CCAB 100 EC	7 - Pyriproxyfen	CCAB Agro S.A. – São Paulo	EC - Emulsifiable Concentrate	5	II
Piriproxifen Nortox	7 - Pyriproxyfen	Nortox S.A. - Arapongas	EC - Emulsifiable Concentrate	5	II
Pitcher 480 EC	1 - Chlorpyrifos	FMC Química do Brasil Ltda. - Campinas	EC - Emulsifiable Concentrate	3	II
Plethora BR	22 - Indoxacarb + 15 - Novaluron	Adama Brasil S.A. - Londrina	SC - Suspension Concentrate ( = flowable concentrate)	5	II
Polytrin 400/40 CE	3 - Cypermethrin + 1 - Profenofos	Syngenta Proteção de Cultivos Ltda. – São Paulo	EC - Emulsifiable Concentrate	4	I
Polytrin	3 - Cypermethrin + 1 - Profenofos	Syngenta Proteção de Cultivos Ltda. – São Paulo	EC - Emulsifiable Concentrate	4	I
Porcel 100 EC	7 - Pyriproxyfen	Rotam do Brasil Agroquímica e Produtos Agrícolas Ltda.	EC - Emulsifiable Concentrate	5	II
Potenza Sinon	6 - Abamectin	Sinon do Brasil Ltda. - Porto Alegre /RS.	EC - Emulsifiable Concentrate	4	III
Pounce 384 EC	3 - Permethrin	FMC Química do Brasil Ltda. - Campinas	EC - Emulsifiable Concentrate	4	II
Pratico	Flutriafol + 4 - Imidacloprid	Adama Brasil S.A. - Londrina	TK - Technical Concentrate	4	II
Premier Plus	4 - Imidacloprid + Triadimenol	Bayer S.A. - São Paulo/ SP	SC - Suspension Concentrate ( = flowable concentrate)	5	II
Premier	4 - Imidacloprid	Bayer S.A. - São Paulo/ SP	WG - Water dispersible Granule	4	III
Pyrinex 480 EC	1 - Chlorpyrifos	Adama Brasil S.A. - Londrina	EC - Emulsifiable Concentrate	4	II
Record	1 - Chlorpyrifos	Helm do Brasil Mercantil Ltda	EC - Emulsifiable Concentrate	3	I
Revolux	18 - Methoxyfenozide + 5 - Spinetoram	Dow Agrosciences Industrial Ltda. - Barueri (Alphaville)	SC - Suspension Concentrate ( = flowable concentrate)	5	II
Rimon 100 EC	15 - Novaluron	Adama Brasil S.A. - Londrina	EC - Emulsifiable Concentrate	5	II
Rimon Supra	15 - Novaluron	Adama Brasil S.A. - Londrina	SC - Suspension Concentrate ( = flowable concentrate)	5	II
Rotamik	6 - Abamectin	Rotam do Brasil Agroquímica e Produtos Agrícolas Ltda.	EC - Emulsifiable Concentrate	4	III
Sabre	1 - Chlorpyrifos	Dow Agrosciences Industrial Ltda. - Barueri (Alphaville)	EW - Emulsion, Oil in Water	3	II
Saddler 350 SC	1 - Thiodicarb	Rotam do Brasil Agroquímica e Produtos Agrícolas Ltda.	SC - Suspension Concentrate ( = flowable concentrate)	3	II
Savivo	6 - Abamectin	Syngenta Proteção de Cultivos Ltda. – São Paulo	SC - Suspension Concentrate ( = flowable concentrate)	2	III
Shambda 50 EC	3 - Lambda-Cyhalothrin	Sharda do Brasil Comércio de Produtos Químicos e Agroquímicos LTDA	EC - Emulsifiable Concentrate	1	II
Shyper 250 EC	3 - Cypermethrin	Sharda do Brasil Comércio de Produtos Químicos e Agroquímicos LTDA	EC - Emulsifiable Concentrate	1	II
Sivanto Prime 200 SL	4 - Flupyradifurone	Bayer S.A. - São Paulo/ SP	SL - Soluble concentrate	4	III
Sparviero 50	3 - Lambda-Cyhalothrin	Oxon Brasil Defensivos Agrícolas Ltda.	CS - Capsule Suspension	4	II
Sperto	4 - Acetamiprid + 3 - Bifenthrin	UPL do Brasil Indústria e Comércio de Insumos Agropecuários S.A. - Matriz Ituverava	WG - Water dispersible Granule	3	I
Spindle	5 - Spinosad	Dow Agrosciences Industrial Ltda. - Barueri (Alphaville)	WP - Wettable Powder	-	III
Spirit SC	4 - Dinotefuran + Flutriafol	Iharabras S.A. Indústria Químicas - Sorocaba	SC - Suspension Concentrate ( = flowable concentrate)	5	II
Spitz	6 - Abamectin	FMC Química do Brasil Ltda. - Campinas	EC - Emulsifiable Concentrate	3	II
Stallion 150 CS	3 - Gamma-Cyhalothrin	FMC Química do Brasil Ltda. - Campinas	CS - Capsule Suspension	4	II
Stallion 60 CS	3 - Gamma-Cyhalothrin	FMC Química do Brasil Ltda. - Campinas	CS - Capsule Suspension	4	II
Sumidan 25 EC	3 - Esfenvalerate	Sumitomo Chemical do Brasil Representações Ltda. - São Paulo	EC - Emulsifiable Concentrate	4	II
Sumirody 300	3 - Fenpropathrin	Sumitomo Chemical do Brasil Representações Ltda. - São Paulo	EC - Emulsifiable Concentrate	3	II
Taura 200 EC	7 - Pyriproxyfen	Cropchem Ltda - Porto Alegre	EC - Emulsifiable Concentrate	5	II
Thiobel 500	14 - Cartap hydrochloride	Sumitomo Chemical do Brasil Representações Ltda. - São Paulo	SP - Water Soluble Powder	4	II
Tiger 100 EC	7 - Pyriproxyfen	Sumitomo Chemical do Brasil Representações Ltda. - São Paulo	EC - Emulsifiable Concentrate	5	II
Toreg 50 EC	3 - Lambda-Cyhalothrin	UPL do Brasil Indústria e Comércio de Insumos Agropecuários S.A. - Matriz Ituverava	EC - Emulsifiable Concentrate	2	I
Tracer	5 - Spinosad	Dow Agrosciences Industrial Ltda. - Barueri (Alphaville)	SC - Suspension Concentrate ( = flowable concentrate)	-	III
Trinca Caps	3 - Lambda-Cyhalothrin	UPL do Brasil Indústria e Comércio de Insumos Agropecuários S.A. - Matriz Ituverava	CS - Capsule Suspension	2	I
Trinca	3 - Lambda-Cyhalothrin	UPL do Brasil Indústria e Comércio de Insumos Agropecuários S.A. - Matriz Ituverava	EC - Emulsifiable Concentrate	3	II
Turbo	3 - Beta-Cypermethrin	Bayer S.A. - São Paulo/ SP	EC - Emulsifiable Concentrate	4	II
Verdadero 600 WG	Cyproconazole + 4 - Thiamethoxam	Syngenta Proteção de Cultivos Ltda. – São Paulo	WG - Water dispersible Granule	5	II
Vertimec 18 EC	6 - Abamectin	Syngenta Proteção de Cultivos Ltda. – São Paulo	EC - Emulsifiable Concentrate	4	II
Vertimec 84 SC	6 - Abamectin	Syngenta Proteção de Cultivos Ltda. – São Paulo	SC - Suspension Concentrate ( = flowable concentrate)	2	III
Vivantha	4 - Imidacloprid	Ouro Fino Química S.A. - Uberaba	WG - Water dispersible Granule	4	III
Voliam Targo	6 - Abamectin + 28 - Chlorantraniliprole	Syngenta Proteção de Cultivos Ltda. – São Paulo	SC - Suspension Concentrate ( = flowable concentrate)	4	II
Voraz EC	1 - Methomyl +15 - Novaluron	Adama Brasil S.A. - Londrina	EC - Emulsifiable Concentrate	2	I
Voraz	1 - Methomyl +15 - Novaluron	Adama Brasil S.A. - Londrina	EC - Emulsifiable Concentrate	2	I
Warrant 700 WG	4 - Imidacloprid	FMC Química do Brasil Ltda. - Campinas	WG - Water dispersible Granule	4	III
Wild	1 - Chlorpyrifos	Albaugh Agro Brasil Ltda.- São Paulo	EC - Emulsifiable Concentrate	2	II
